# Supplementary material for: Enhancing Rural Healthcare Accessibility: A Model for Pharmacogenomics Adoption via an Outreach-Focused Integration Strategy
Source: J Pers Med. 2025 Mar 13;15(3):110. doi: 10.3390/jpm15030110 (PMC11943720; doi:10.3390/jpm15030110)
Supplement: Supplementary file 1 [file jpm-15-00110-s001.zip]

Archive with 1 entries (1 files):
- jpm-3460168-supplementary.pdf
